# Supplementary material for: High quality assemblies of four indigenous chicken genomes and related functional data resources
Source: Sci Data. 2024 Mar 15;11:300. doi: 10.1038/s41597-024-03126-1 (PMC10942973; doi:10.1038/s41597-024-03126-1)
Supplement: Supplementary file 2 — Table 2 [file 41597_2024_3126_MOESM2_ESM.xlsx]

## Sheet: Table S1
Table S1: Summary of parameters used in each tool for each chicken
Tool	Daweishan	Hu	Piao	Wuding
Wtdbg (2.5)	-x ont -g 1g -X 109 -e 10	-x ccs -g 1g -X 36 -e 2	-x ont -g 1g -X 110 -e 6	-x ont -g 1g -X 101 -e 12	Default parameters were used for the other parameters
SALSA	-e AAGCTT -m yes -i 4 -s 1000000000 -c 500				Default parameters were used for the other parameters
PBJelly	--minMatch 8 --minPctSimilarity 70 --bestn 1 --nCandidates 20 --maxScore -500				Default parameters were used for the other parameters
Racon (1.4.21)	Default parameters were used
NextPolish (1.4.0)	Default parameters were used
blastn (2.11.0)	-outfmt 6 -evalue 1e-5				Default parameters were used for the other parameters
Abyss (2.2.5)	Default parameters were used

## Sheet: Table S2
Table S2: Summary of the samples of each chicken breed
Breeds	Sequencing types	BioProject accession number	BioSample accession number	GenBank accession number	SRA accession number
Daweishan	Genome assembly	PRJNA865263	SAMN30102422	GCA_030849555.1	-
	Nanopore long reads		SAMN30102000	-	SRR20750061
	DNA short reads				SRR20750062
	Hi-C reads				SRR20750050
	RNA-seq gizzard reads				SRR20750008
	RNA-seq kidney reads				SRR20750009
	RNA-seq lung reads				SRR20750010
	RNA-seq spleen reads				SRR20750011
	RNA-seq liver reads				SRR20750017
	RNA-seq heart reads				SRR20750028
	RNA-seq cecum reads				SRR20750058
	RNA-seq rectum reads				SRR20750059
	RNA-seq pancreas reads				SRR20750060
	RNA-seq mixture tissues reads				SRR20750039
Hu	Genome assembly	PRJNA865263	SAMN30102423	GCA_030979905.1	-
	PacBio long reads		SAMN30102001	-	SRR20750056
	DNA short reads				SRR20750057
	Hi-C reads				SRR20750055
	RNA-seq cecum reads				SRR20750043
	RNA-seq rectum reads				SRR20750044
	RNA-seq small intestine reads				SRR20750045
	RNA-seq pancreas reads				SRR20750046
	RNA-seq gizzard reads				SRR20750047
	RNA-seq kidney reads				SRR20750048
	RNA-seq lung reads				SRR20750049
	RNA-seq spleen reads				SRR20750051
	RNA-seq liver reads				SRR20750052
	RNA-seq heart reads				SRR20750053
	RNA-seq mixture tissues reads				SRR20750054
Piao	Genome assembly	PRJNA865263	SAMN30102424	GCA_030914265.1	-
	Nanopore long reads		SAMN30102002	-	SRR20750041
	DNA short reads				SRR20750042
	Hi-C reads				SRR20750040
	RNA-seq cecum reads				SRR20750027
	RNA-seq rectum reads				SRR20750029
	RNA-seq duodenum reads				SRR20750030
	RNA-seq pancreas reads				SRR20750031
	RNA-seq gizzard reads				SRR20750032
	RNA-seq kidney reads				SRR20750033
	RNA-seq lung reads				SRR20750034
	RNA-seq spleen reads				SRR20750035
	RNA-seq liver reads				SRR20750036
	RNA-seq heart reads				SRR20750037
	RNA-seq mixture tissues reads				SRR20750038
Wuding	Genome assembly	PRJNA865263	SAMN30102425	GCA_030914275.1	-
	Nanopore long reads		SAMN30102003	-	SRR20750025
	DNA short reads				SRR20750026
	Hi-C reads				SRR20750024
	RNA-seq cecum reads				SRR20750012
	RNA-seq rectum reads				SRR20750013
	RNA-seq duodenum reads				SRR20750014
	RNA-seq pancreas reads				SRR20750015
	RNA-seq gizzard reads				SRR20750016
	RNA-seq kidney reads				SRR20750018
	RNA-seq lung reads				SRR20750019
	RNA-seq spleen reads				SRR20750020
	RNA-seq liver reads				SRR20750021
	RNA-seq heart reads				SRR20750022
	RNA-seq mixture tissues reads				SRR20750023

## Sheet: Table S3
Table S3: Summary of the assembled four indigenous chicken genomes in comparison with GRCg6a, GRCg7b and GRCg7w assembly
	Chromosome length (non-N bp)/# contigs/Contig N50 (bp)
Chromosome	GRCg7w	GRCg7b	GRCg6a	Daweishan	Hu	Piao	Wuding
1	196,027,657/44/14,979,167	196,444,930/30/38,861,647	197,097,636/123/16,755,996	194,987,883/42/124,690,109	194,447,623/54/65,716,734	194,349,566/44/22,680,833	194,335,406/31/48,829,679
2	149,780,671/29/34,450,531	149,535,758/23/21,185,354	149,178,239/41/24,739,168	149,036,894/16/38,822,101	148,271,789/38/42,627,361	148,938,380/29/19,382,980	148,615,855/19/61,583,573
3	110,405,217/10/30,687,788	110,629,012/13/32,259,766	110,336,998/18/29,551,593	110,206,043/3/58,380,717	110,459,779/24/88,965,845	110,295,567/10/62,076,164	104,703,339/11/55,251,799
4	90,562,205/9/61,366,121	90,859,425/11/24,388,799	90,814,345/11/65,778,365	90,522,301/8/85,004,514	90,725,389/12/64,149,221	90,533,892/5/65,636,526	90,875,276/7/62,900,362
5	59,338,219/7/48,488,074	59,491,046/6/23,067,526	59,308,188/12/42,711,123	59,927,158/6/59,720,364	58,796,566/5/58,749,839	59,104,293/5/30,580,979	58,957,429/4/47,276,649
6	35,698,509/10/9,913,368	35,813,434/16/9,321,137	35,871,491/35/9,830,638	34,699,446/5/29,202,475	34,721,946/7/23,646,952	34,681,471/10/9,779,249	34,710,205/4/24,735,291
7	36,265,832/1/36,265,832	36,382,434/3/29,020,192	36,241,908/6/28,890,528	36,187,493/3/13,401,976	36,325,391/5/28,950,596	36,220,396/1/36,220,396	36,235,787/2/36,177,067
8	29,423,007/9/8,180,245	29,463,007/3/18,834,961	29,717,146/25/18,829,328	29,353,705/6/17,428,751	29,361,145/14/18,790,004	29,297,287/6/28,625,880	29,419,660/5/29,034,042
9	23,494,135/1/23,494,135	23,733,309/1/23,733,309	23,652,576/8/18,696,689	23,601,641/4/23,038,047	23,549,616/7/18,668,820	23,410,959/3/13,351,083	23,675,892/7/23,441,615
10	20,267,234/5/19,675,474	20,452,448/6/17,341,413	20,618,240/18/19,597,188	19,795,392/1/19,795,392	19,789,694/6/19,560,230	19,832,805/5/19,650,281	19,759,146/5/19,656,475
11	19,946,752/5/16,834,541	19,637,987/2/16,930,050	19,699,342/9/16,739,324	20,364,270/6/13,578,201	19,462,291/3/19,439,851	19,514,942/4/16,891,134	19,545,566/2/19,508,238
12	20,129,220/3/19,997,168	20,118,577/4/17,084,734	20,385,978/14/19,914,829	19,884,674/6/17,129,625	19,763,992/7/18,680,481	19,910,271/8/17,394,322	19,602,964/3/13,109,766
13	17,833,615/5/16,486,418	17,904,661/4/16,502,132	18,663,914/30/16,659,843	18,131,269/8/16,612,313	17,698,726/6/16,559,998	17,628,598/7/16,503,408	17,654,829/3/17,644,491
14	15,246,689/4/13,630,823	15,330,488/3/14,359,315	15,717,808/17/15,063,301	15,125,488/4/12,277,797	15,026,610/4/9,397,226	15,179,970/5/14,243,463	15,394,652/7/15,151,816
15	12,700,396/1/12,700,396	12,703,657/1/12,703,657	13,060,484/18/12,742,565	12,675,563/1/12,675,563	12,784,397/4/12,568,521	12,651,990/1/12,651,990	12,685,630/1/12,685,630
16	1,207,896/9/169,719	2,700,026/30/124,389	2,342,281/27/157,468	2,364,867/35/206,109	1,735,007/53/71,810	2,467,885/49/83,506	1,701,482/31/102,901
17	10,458,899/4/10,245,307	11,085,088/12/10,273,382	10,262,412/3/10,242,341	11,208,390/13/10,493,015	10,469,644/10/10,198,327	10,747,262/13/10,189,664	10,475,832/4/10,260,063
18	11,196,626/5/9,121,006	11,519,483/9/3,400,530	11,371,440/18/10,963,365	10,781,134/2/10,773,574	11,005,623/6/10,445,425	11,069,401/4/9,206,004	11,207,415/3/10,850,739
19	10,192,851/3/9,139,614	10,454,293/6/9,957,673	10,322,112/12/9,893,437	9,869,092/1/9,869,092	10,145,455/3/10,117,752	10,061,140/4/8,761,282	9,983,746/2/9,902,540
20	14,125,375/5/5,881,353	14,264,859/5/13,969,752	13,897,287/1/13,897,287	13,907,693/3/13,164,618	13,846,054/1/13,846,054	13,852,557/1/13,852,557	13,905,345/2/13,877,122
21	6,842,582/2/3,966,597	6,970,554/2/6,870,998	6,844,979/1/6,844,979	6,798,241/2/6,798,239	6,819,129/4/6,476,570	6,838,420/2/6,797,676	6,800,256/1/6,800,256
22	4,781,806/7/1,458,765	4,685,657/5/1,442,595	4,958,552/12/1,434,994	5,025,426/7/3,095,061	4,786,728/5/2,884,492	5,246,825/6/1,537,100	4,845,757/7/1,520,329
23	6,195,398/4/5,922,502	6,175,437/5/5,834,748	6,148,480/12/3,768,263	5,824,672/1/5,824,672	5,913,942/5/3,859,240	5,769,032/2/5,741,825	5,968,082/1/5,968,082
24	6,382,619/2/6,328,644	6,478,139/2/6,430,084	6,490,922/4/6,418,540	6,503,189/5/6,387,641	6,475,377/3/6,289,418	6,294,769/2/6,279,541	6,372,446/2/6,298,992
25	2,922,211/12/372,330	3,064,737/13/406,510	3,476,750/46/225,000	3,406,563/7/2,357,713	3,012,958/16/995,104	3,269,667/7/739,216	3,378,088/5/2,059,445
26	5,297,863/2/4,969,653	5,349,051/1/5,349,051	5,555,310/500,005/5,398,089	5,286,555/1/5,286,555	5,451,968/6/5,324,049	5,284,260/1/5,284,260	5,352,155/1/5,352,155
27	5,869,353/14/1,275,921	5,227,553/10/1,360,820	8,076,222/44/2,309,093	5,195,360/5/4,642,195	5,381,944/4/2,079,837	5,433,339/2/4,806,196	5,487,026/5/4,882,417
28	4,978,147/2/3,068,331	5,435,164/10/1,677,584	5,116,682/3/5,048,740	5,112,630/4/4,887,197	5,143,671/10/3,438,039	4,977,423/6/3,548,319	4,990,516/2/4,973,077
29	361,318/3/141,744	554,358/6/81,321	-	632,563/6/368,320	284,910/8/65,498	238,036/5/147,919	352,533/5/223,648
30	277,248/4/139,541	754,066/7/137,976	1,815,385/36/133,341	691,045/4/227,321	803,827/6/158,572	1,566,032/5/490,191	1,283,385/7/864,844
31	1,684,041/4/527,756	2,454,334/17/202,953	6,146,034/71/178,919	1,950,741/14/289,904	1,712,499/18/179,460	1,945,624/29/204,176	1,206,855/16/233,595
32	254,404/4/77,399	125,424/1/125,424	725,311/8/174,397	34,319/3/23,231	20,735/1/20,735	170,073/3/124,482	48,581/1/48,581
33	1,681,446/7/221,140	2,679,370/16/264,567	7,815,026/71/754,126	6,100,567/49/262,613	3,585,288/30/297,395	3,562,756/28/324,589	4,323,908/30/346,563
34	2,887,490/15/337,954	3,388,267/17/549,162	-	3,076,313/9/784,463	2,715,250/14/451,638	2,740,007/4/2,470,516	2,706,017/6/2,420,183
35	321,669/3/100,246	553,226/6/90,192	-	930,897/8/502,663	547,717/8/186,632	724,743/7/207,397	641,170/9/89,770
36	161,909/3/62,057	357,675/4/109,565	-	510,980/4/114,297	314,431/7/95,754	404,139/4/247,338	213,576/4/81,010
37	372,902/3/223,145	157,653/2/117,130	-	163,958/1/163,958	42,517/1/42,517	119,163/2/117,619	125,189/1/125,189
38	401,102/5/100,243	666,612/6/165,227	-	997,438/7/421,829	661,455/6/169,897	903,910/3/500,046	775,525/1/775,525
39	191,486/3/54,179	177,356/1/177,356	-	802,746/1/802,746	143,575/1/143,575	906,191/8/580,768	664,136/1/664,136
W	8,748,182/24/666,446	8,748,182/24/666,446	6,571,581/25/534,722	6,643,520/31/539,873	7,359,542/58/314,033	6,548,819/34/497,155	7,446,011/32/555,491
Z	85,224,712/128/10,686,364	85,224,712/128/10,686,364	82,072,404/14/11,090,205	77,384,274/30/22,083,872	76,412,768/69/7,318,363	76,913,867/48/11,509,866	81,934,111/17/24,858,242
MT	-	16,784/1/16,784	16,784/1/16,784	16,047/1/16,047	16,458/2/12,302	16,287/1/16,287	16,783/1/16,783
Unplaced	15,876,035/265/66,453	12,180,100/205/72,665	15,190,727/610/51,919	11,245,527/149/237,664	11,198,110/585/33,049	16,105,080/426/85,516	7,510,837/132/110,063
